# Supplementary material for: Synthesis, Structural Characterization, Cytotoxicity, and Protein/DNA Binding Properties of Pyridoxylidene-Aminoguanidine-Metal (Fe, Co, Zn, Cu) Complexes
Source: Int J Mol Sci. 2023 Sep 29;24(19):14745. doi: 10.3390/ijms241914745 (PMC10573062; doi:10.3390/ijms241914745)
Supplement: Supplementary file 1 [file ijms-24-14745-s001.zip]

Archive with 1 entries (1 files):
- ijms-2614812-supplementary.pdf
